# Supplementary material for: Influence of Extraction Techniques and Solvents on the Antioxidant and Biological Potential of Different Parts of Scorzonera undulata
Source: Life (Basel). 2023 Mar 29;13(4):904. doi: 10.3390/life13040904 (PMC10140856; doi:10.3390/life13040904)
Supplement: Supplementary file 1 [file life-13-00904-s001.zip]

Archive with 1 entries (1 files):
- life-2275471-supplementary.pdf
